# Supplementary material for: Individual differences in face identity processing
Source: Cogn Res Princ Implic. 2018 Jun 27;3:21. doi: 10.1186/s41235-018-0112-9 (PMC6019420; doi:10.1186/s41235-018-0112-9)
Supplement: Supplementary file 1 — Participant-level data for studies 1 and 2. (XLSX 27 kb) [file 41235_2018_112_MOESM1_ESM.xlsx]

## Sheet: Study 1
Participant ID	GFMT Accuracy (%)	CFMT Accuracy (%)	BTWF Accuracy (%)	Q1.	Q2.	Q3.	Q4.	Q5.	Q6.
P001	85	87.5	25.8	7	3	32	6	4	5
P002	85	68.0556	29.4	5	8	4	7	4	7
P003	82	88.8889	25	5	4	10	4	3	5
P004	68	61.1111	9.7	4	6	10	4	2	6
P005	63	58.3333	11.1	5	7	10	6	4	5
P006	93	88.8889	63.2	5	3	30	5	4	4
P007	78	56.9444	19.2	6	5	15	5	2	4
P008	90	68.0556	28.1	5	7	12	5	3	2
P009	93	95.8333	42.9	4	3	25	3	1	2
P010	93	56.9444	11.1	4	3	15	3	2	4
P011	75	83.3333	13.8	6	6	20	7	6	7
P012	75	62.5	17.6	7	5	25	6	5	5
P013	93	65.2778	9.4	4	4	15	3	2	3
P014	93	98.6111	40	5	5	20	7	4	6
P015	88	84.7222	42.3	7	6	15	7	6	7
P016	93	63.8889	11.1	8	7	10	6	4	3
P017	60	81.9444	29.7	2	2	25	4	3	6
P018	100	98.6111	47.1	7	8	32	8	7	6
P019	85	65.2778	38.1	6	6	27	5	4	6
P020	82	77.7778	14.3	6	9	25	7	5	7
P021	85	70.8333	25	5	5	2	5	4	5
P022	85	95.8333	43.3	8	5	32	7	7	7
P023	72	65.2778	26.9	4	5	30	5	5	7
P024	93	76.3889	35.3	6	5	30	5	3	5
P025	97	70.8333	23.8	5	5	15	7	3	3
P026	78	70.8333	29.4	6	6	38	2	3	5
P027	78	52.7778	29.7	4	4	15	6	2	7
P028	57	56.9444	10	5	5	2	6	6	2
P029	97	100	27.8	7	4	25	4	3	5
P030	75	55.5556	37.5	5	5	10	5	5	5
P031	80	66.6667	48.5	7	6	20	6	6	7
P032	70	77.7778	24.3	6	7	25	7	6	8
P033	78	69.4444	18.4	7	7	27	6	3	6
P034	63	68.0556	24.2	5	4	25	3	1	3
P035	82	71	24	*	*	*	*	*	*

## Sheet: Study 2
Participant ID	GFMT Accuracy (%)	CFMT Accuracy (%)	BTWF Accuracy (%)	Face Detection (%)	Mooney Faces (%)	VOSP PD (%)	BORB Total (%)	Letter Detection (%)	Navon Global (%)	Navon Local (%)	MFFT (%)	Silhouettes Total (%)	BADS Card Sorting (%)	Big Five Extraversion	Big Five Agreeableness	Big Five Conscientousness	Big Five Neuroticism	Big Five Openness	IRI Perspective Taking	IRI Fantasy Scale	IRI Empathic Concern	IRI Personal Distress
P001	87.5	76.3889	12.5	33.3333	62.5	95	92.5	10	50	100	70	60	97.5	34	34	44	26	50	28	20	28	6
P002	82.5	73.6111	31.0345	63.3333	79.1667	95	72.5	40	50	95.8333	47.5	60	100	25	34	36	21	31	15	17	14	14
P003	77.5	31.9444	0	80	91.6667	100	92.5	70	100	100	92.5	0	87.5	26	28	27	28	32	17	18	19	11
P004	92.5	88.8889	20.5128	76.6667	91.6667	100	85	62	100	100	70	80	100	27	39	33	33	43	20	23	23	14
P005	77.5	84.7222	46.6667	46.6667	75	100	75	50	100	95.8333	72.5	76.6667	97.5	33	45	35	14	23	23	13	24	7
P006	87.5	63.8889	9.09091	66.6667	83.3333	100	92.5	30	100	95.8333	82.5	73.3333	100	36	23	45	18	38	11	10	16	5
P007	97.5	97.2222	25	83.3333	95.8333	100	87.5	50	91.6667	100	82.5	73.3333	100	35	30	42	22	37	15	12	17	11
P008	87.5	97.2222	21.875	76.6667	91.6667	100	87.5	84	50	100	65	60	100	9	24	23	31	27	18	18	18	22
P009	100	68.0556	16.129	43.3333	87.5	100	92.5	48	50	95.8333	90	83.3333	100	37	32	29	21	40	13	16	23	9
P010	97.5	73.6111	42.5	43.3333	79.1667	95	87.5	46	100	95.8333	75	66.6667	97.5	27	41	33	19	36	28	23	28	3
P011	85	87.5	25	26.6667	91.6667	100	80	0	58.3333	100	52.5	66.6667	100	23	45	42	24	34	25	18	27	14
P012	75	68.0556	14.2857	60	83.3333	100	100	30	100	100	77.5	93.3333	95	23	36	37	19	31	15	5	15	7
P013	77.5	62.5	45	76.6667	95.8333	90	97.5	90	100	100	85	80	97.5	26	39	37	23	39	19	19	26	16
P014	77.5	76.3889	19.2308	83.3333	66.6667	80	75	40	100	100	70	66.6667	97.5	21	38	27	16	35	19	11	18	10
P015	82.5	91.6667	16	66.6667	95.8333	100	67.5	50	100	100	90	86.6667	100	23	18	29	27	28	12	8	14	15
P016	47.5	47.2222	24	50	75	100	77.5	44	100	50	57.5	76.6667	95	26	28	27	23	31	13	14	14	11
P017	95	72.2222	37.8378	46.6667	83.3333	100	97.5	52	100	100	80	100	100	25	37	38	17	44	26	23	26	11
P018	87.5	91.6667	17.6471	40	87.5	100	100	62	100	100	97.5	80	100	17	32	39	26	33	15	12	16	10
P019	92.5	79.1667	7.14286	53.3333	95.8333	100	95	60	50	100	82.5	86.6667	97.5	26	33	45	17	46	12	9	16	6
P020	75	55.5556	12.5	50	70.8333	100	90	52	100	100	90	66.6667	100	26	28	35	27	39	15	16	20	8
P021	67.5	58.3333	14.2857	46.6667	87.5	100	80	42	100	100	62.5	60	97.5	30	33	32	24	32	18	12	15	14
P022	77.5	65.2778	0	70	87.5	100	87.5	28	100	100	87.5	80	95	30	35	40	25	29	18	14	19	15
P023	87.5	86.1111	3.44828	86.6667	83.3333	100	77.5	52	50	100	82.5	76.6667	95	27	29	31	23	42	14	26	27	5
P024	72.5	65.2778	3.84615	56.6667	70.8333	100	85	46	100	100	72.5	76.6667	70	37	35	38	13	44	22	11	16	11
P025	62.5	48.6111	4.34783	63.3333	91.6667	85	77.5	52	100	100	75	73.3333	100	24	29	34	23	35	15	14	16	13
P026	67.5	45.8333	0	50	75	100	92.5	52	100	100	85	70	100	32	27	38	19	32	14	15	17	9
P027	87.5	63.8889	7.69231	86.6667	91.6667	100	85	40	95.8333	100	85	83.3333	100	35	36	41	19	49	24	15	21	2
P028	72.5	66.6667	0	36.6667	91.6667	100	62.5	48	100	100	67.5	63.3333	100	21	34	32	24	36	17	15	17	9
P029	70	75	13.6364	63.3333	91.6667	90	92.5	46	100	50	75	93.3333	100	28	23	27	14	31	12	9	15	6
P030	82.5	48.6111	0	43.3333	87.5	100	92.5	48	100	100	92.5	0	97.5	18	28	31	29	36	18	14	21	13
P031	75	86.1111	15	50	91.6667	100	100	44	100	95.8333	67.5	63.3333	100	37	42	44	13	35	9	8	23	6
P032	85	90.2778	17.6471	30	70.8333	95	92.5	36	100	95.8333	80	76.6667	100	19	32	43	10	32	19	7	18	8
P033	72.5	56.9444	25	63.3333	95.8333	100	97.5	50	100	95.8333	70	80	95	22	42	36	22	35	23	16	27	9
P034	87.5	91.6667	16	46.6667	87.5	95	45	58	100	100	82.5	66.6667	100	22	29	29	28	28	14	14	14	14
P035	67.5	55.5556	0	66.6667	95.8333	100	87.5	46	100	100	92.5	56.6667	97.5	22	36	37	25	29	17	20	19	17
P036	80	54.1667	12.5	40	66.6667	95	92.5	58	91.6667	100	97.5	83.3333	100	28	33	37	21	31	13	11	19	13
P037	92.5	94.4444	22.2222	63.3333	91.6667	100	77.5	54	100	100	82.5	83.3333	97.5	24	29	40	18	35	15	11	16	10
P038	75	63.8889	7.14286	70	83.3333	100	92.5	70	100	100	72.5	83.3333	97.5	13	38	39	25	33	23	9	18	8
P039	95	70.8333	25	70	83.3333	95	100	52	100	100	95	80	100	19	24	38	21	29	8	9	10	10
P040	87.5	76.3889	5.88235	56.6667	91.6667	90	90	52	95.8333	91.6667	80	86.6667	95	23	23	26	39	33	13	9	16	20
P041	75	76.3889	15.7895	50	91.6667	100	92.5	62	100	50	87.5	93.3333	100	38	40	34	10	49	18	12	23	9
P042	80	59.7222	0	43.3333	0	100	40	60	100	100	82.5	0	100	14	32	34	28	35	13	18	13	19
P043	87.5	95.8333	26.3158	66.6667	91.6667	100	97.5	74	100	100	92.5	90	97.5	29	34	31	14	32	24	19	23	3
P044	80	90.2778	12.5	43.3333	75	100	57.5	32	75	50	57.5	76.6667	100	31	38	28	8	30	9	9	11	3
P045	85	65.2778	26.6667	70	79.1667	100	90	64	100	100	85	76.6667	100	24	31	38	22	37	15	11	18	12
P046	75	72.2222	18.1818	46.6667	91.6667	100	90	36	54.1667	100	87.5	93.3333	97.5	30	42	32	19	46	25	7	16	13
P047	82.5	69.4444	0	66.6667	70.8333	95	95	44	100	100	67.5	63.3333	95	24	27	26	20	30	13	11	10	7
P048	80	66.6667	5.88235	40	87.5	100	97.5	36	100	100	92.5	80	100	21	36	31	21	33	17	15	21	14
P049	92.5	58.3333	0	50	95.8333	100	92.5	62	100	100	90	83.3333	92.5	18	30	29	29	37	13	10	14	15
P050	95	79.1667	55.2632	86.6667	95.8333	90	97.5	38	100	100	80	100	100	17	29	30	23	31	17	13	11	14
P051	97.5	98.6111	34.2857	53.3333	100	95	97.5	36	100	100	95	76.6667	100	27	27	26	31	46	18	21	18	12
P052	85	87.5	45.1613	60	91.6667	95	90	68	95.8333	100	80	73.3333	100	17	19	28	33	43	13	23	15	13
P053	95	86.1111	12.5	43.3333	95.8333	100	87.5	40	100	100	92.5	96.6667	100	24	40	32	20	31	21	14	20	20
P054	85	93.0556	27.027	40	91.6667	100	85	32	95.8333	100	90	53.3333	100	30	29	25	28	37	19	18	25	17
P055	72.5	52.7778	10	63.3333	87.5	90	77.5	30	100	100	70	63.3333	97.5	23	30	30	27	35	14	14	13	15
P056	87.5	68.0556	0	46.6667	87.5	80	92.5	0	54.1667	100	40	70	100	29	40	44	23	40	17	26	26	12
P057	77.5	54.1667	13.3333	46.6667	58.3333	100	95	28	100	100	60	40	100	22	41	39	28	29	20	16	24	14
P058	77.5	63.8889	7.14286	63.3333	83.3333	100	87.5	70	100	100	57.5	70	90	27	32	39	19	35	15	15	17	14
P059	75	45.8333	7.69231	46.6667	87.5	100	92.5	54	50	95.8333	75	66.6667	97.5	29	36	39	15	37	18	7	18	0
P060	65	56.9444	20	63.3333	79.1667	95	97.5	46	100	100	77.5	70	100	26	31	27	22	28	20	13	16	18
P061	62.5	86.1111	6.25	66.6667	87.5	100	77.5	80	50	100	77.5	56.6667	100	26	32	36	26	35	17	13	22	11
P062	87.5	50	19.0476	73.3333	95.8333	100	97.5	68	100	100	80	73.3333	100	31	43	42	17	40	24	12	27	9
P063	85	63.8889	26.087	70	70.8333	100	75	42	100	100	97.5	60	100	26	25	26	30	41	18	14	25	13
P064	82.5	58.3333	19.3548	40	87.5	95	90	74	50	100	72.5	93.3333	100	21	34	30	22	36	19	17	17	10
P065	65	33.3333	20.8333	43.3333	83.3333	95	87.5	22	100	95.8333	70	83.3333	97.5	23	32	36	23	39	7	12	14	10
P066	70	59.7222	10	56.6667	83.3333	100	97.5	52	100	100	82.5	63.3333	97.5	33	42	32	9	35	23	9	22	12
P067	82.5	80.5556	13.6364	63.3333	87.5	100	62.5	54	100	100	65	73.3333	100	28	29	34	23	39	17	15	13	15
P068	95	69.4444	27.5862	63.3333	83.3333	100	87.5	52	75	100	95	80	95	23	31	37	19	36	21	12	16	11
P069	57.5	37.5	23.5294	50	91.6667	95	92.5	46	95.8333	100	72.5	83.3333	100	27	33	24	20	30	16	7	17	13
P070	90	66.6667	10.7143	40	83.3333	100	97.5	64	100	100	92.5	66.6667	100	33	44	36	24	38	13	19	28	14
P071	82.5	80.5556	15.1515	66.6667	95.8333	95	82.5	30	83.3333	95.8333	82.5	90	100	35	37	25	14	46	17	11	22	9
P072	90	76.3889	16.6667	56.6667	79.1667	95	97.5	54	100	100	92.5	73.3333	97.5	22	35	40	27	26	21	20	20	9
P073	70	62.5	15.3846	60	95.8333	100	95	42	100	100	95	80	100	16	37	39	22	42	20	5	18	7
P074	87.5	77.7778	13.8889	73.3333	83.3333	100	47.5	56	100	100	75	86.6667	97.5	17	23	33	29	48	20	17	20	13
P075	75	65.2778	23.0769	50	83.3333	100	95	32	100	100	67.5	76.6667	97.5	18	33	31	26	31	19	15	16	15
P076	95	75	0	86.6667	95.8333	100	95	58	100	100	85	83.3333	100	21	35	35	19	38	20	6	18	9
P077	55	59.7222	20	36.6667	91.6667	95	75	58	91.6667	66.6667	52.5	83.3333	100	20	27	33	34	35	17	15	18	13
P078	87.5	62.5	20.8333	50	79.1667	95	95	34	95.8333	100	80	63.3333	100	36	33	36	22	44	15	13	21	4
P079	57.5	79.1667	14.2857	80	91.6667	100	90	56	95.8333	50	60	63.3333	72.5	22	36	36	22	32	19	13	18	13
P080	70	66.6667	0	43.3333	91.6667	85	92.5	0	50	100	65	86.6667	95	22	24	25	25	37	10	12	12	13
P081	70	56.9444	10	63.3333	83.3333	90	95	28	100	100	75	73.3333	97.5	30	35	29	34	30	16	18	23	12
P082	82.5	70.8333	11.5385	40	87.5	100	95	52	100	100	87.5	93.3333	100	10	25	39	36	33	12	13	18	11
P083	77.5	79.1667	25.9259	83.3333	91.6667	100	50	62	100	100	55	73.3333	100	21	28	40	32	40	9	9	16	15
P084	75	40.2778	0	43.3333	79.1667	95	45	56	100	50	75	70	87.5	18	37	35	33	17	18	13	20	14
P085	85	65.2778	10.8108	73.3333	83.3333	90	92.5	42	100	100	82.5	73.3333	100	26	39	30	22	28	18	11	17	13
P086	77.5	76.3889	18.75	63.3333	95.8333	100	95	40	100	100	85	100	100	13	35	34	14	31	14	10	18	9
P087	85	73.6111	16.6667	30	75	100	95	32	100	58.3333	72.5	63.3333	100	24	28	39	22	37	20	11	18	8
P088	90	70.8333	10	43.3333	91.6667	100	95	66	100	50	67.5	83.3333	95	38	39	37	15	41	17	11	24	4
P089	95	62.5	6.25	76.6667	87.5	90	92.5	84	100	100	75	73.3333	100	30	33	35	25	38	24	18	24	12
P090	70	61.1111	0	70	87.5	95	87.5	68	100	100	72.5	66.6667	97.5	19	36	32	20	33	15	13	15	15
P091	97.5	90.2778	10.7143	46.6667	91.6667	95	97.5	60	100	100	85	73.3333	100	17	40	41	14	32	18	11	18	14
P092	52.5	50	0	30	54.1667	90	82.5	46	54.1667	100	60	50	97.5	25	35	32	27	31	15	17	15	13
P093	87.5	70.8333	7.14286	53.3333	91.6667	100	87.5	62	100	100	70	70	100	23	33	32	31	37	15	16	17	10
P094	90	54.1667	0	36.6667	83.3333	100	92.5	50	100	100	92.5	63.3333	100	19	30	31	33	28	19	10	18	17
P095	67.5	81.9444	22.8571	66.6667	95.8333	100	77.5	50	100	100	80	80	100	26	40	35	28	40	16	18	14	14
P096	87.5	63.8889	0	36.6667	45.8333	90	77.5	32	100	100	80	33.3333	97.5	20	31	32	25	32	16	11	14	15
P097	95	80.5556	36.1111	70	95.8333	100	100	56	100	100	77.5	93.3333	100	24	31	29	28	41	20	22	20	15
P098	85	54.1667	20.8333	43.3333	70.8333	100	50	100	100	100	97.5	86.6667	100	17	32	28	18	39	12	13	18	3
P099	77.5	73.6111	3.7037	63.3333	87.5	100	92.5	0	100	100	77.5	76.6667	100	30	33	30	19	32	17	14	19	11
P100	70	54.1667	17.3913	50	91.6667	100	82.5	0	95.8333	95.8333	60	76.6667	97.5	22	27	27	24	30	11	12	15	13
P101	82.5	80.5556	26.4706	63.3333	75	100	50	64	100	100	55	73.3333	77.5	26	38	34	29	32	19	10	18	16
P102	75	79.1667	15.3846	33.3333	87.5	100	90	54	100	95.8333	67.5	76.6667	100	11	38	40	21	21	15	5	21	16
P103	92.5	95.8333	14.2857	66.6667	83.3333	100	82.5	94	100	100	67.5	93.3333	100	21	25	34	35	42	19	19	25	16
P104	72.5	55.5556	41.6667	66.6667	79.1667	100	85	42	100	100	72.5	70	100	28	35	38	19	34	15	14	15	10
P105	92.5	91.6667	48.6486	53.3333	87.5	100	85	50	100	100	80	60	95	33	24	38	27	31	10	7	8	5
P106	70	56.9444	0	53.3333	83.3333	95	67.5	54	100	100	67.5	56.6667	97.5	24	27	27	24	30	14	14	14	14
P107	92.5	80.5556	0	60	79.1667	100	92.5	56	100	100	80	80	97.5	25	31	42	20	23	19	7	17	7
